# Supplementary material for: Gut microbial community structure of the adult citrus root weevil Diaprepes abbreviatus
Source: Front Insect Sci. 2025 Oct 28;5:1676003. doi: 10.3389/finsc.2025.1676003 (PMC12604102; doi:10.3389/finsc.2025.1676003)
Supplement: Supplementary file 1 [file Table1.xlsx]

## Sheet: Description
Tab	Description
rho_values_females	Species correlation (rho) values for female samples
rho_values_males	Species correlation (rho) values for male samples
p_values_females	Species correlation FDR-adjusted p-values for female samples
p_values_males	Species correlation FDR-adjusted p-values for male samples

## Sheet: rho_values_females
	Curtobacterium_citreum	Curtobacterium_oceanosedimentum	Spiroplasma_D_ixodetis	Enterobacter_asburiae_C	Enterobacter_bugandensis	Enterobacter_cancerogenus	Enterobacter_chuandaensis	Enterobacter_cloacae_L	Enterobacter_cloacae_O	Enterobacter_mori	Enterobacter_nimipressuralis_A	Enterobacter_oligotrophicus	Enterobacter_sichuanensis	Enterobacter_sp003057745	Leclercia_sp003024485	Pantoea_anthophila	Pantoea_sp003512445	Pantoea_sp008632075	Pantoea_sp900115075	Pantoea_vagans	Pseudomonas_B_oryzihabitans	Pseudomonas_E_monteilii_A	Sphingomonas_parapaucimobilis
Curtobacterium_citreum	1	0.790569	-0.625	0.395285	-0.395285	-0.395285	-0.395285	0.395285	-0.395285	0.125	0.395285	-0.395285	0.395285	-0.395285	-0.395285	0.790569	-0.395285	-0.395285	-0.395285	-0.395285	0.790569	0.790569	0.790569
Curtobacterium_oceanosedimentum	0.790569	1	-0.395285	-0.25	-0.25	-0.25	-0.25	-0.25	-0.25	-0.395285	-0.25	-0.25	-0.25	-0.25	-0.25	1	-0.25	-0.25	-0.25	-0.25	1	1	1
Spiroplasma_D_ixodetis	-0.625	-0.395285	1	-0.395285	0.395285	0.395285	0.395285	-0.395285	0.395285	-0.125	-0.395285	0.395285	-0.395285	0.395285	0.395285	-0.395285	-0.395285	-0.395285	-0.395285	-0.395285	-0.395285	-0.395285	-0.395285
Enterobacter_asburiae_C	0.395285	-0.25	-0.395285	1	-0.25	-0.25	-0.25	1	-0.25	0.790569	1	-0.25	1	-0.25	-0.25	-0.25	-0.25	-0.25	-0.25	-0.25	-0.25	-0.25	-0.25
Enterobacter_bugandensis	-0.395285	-0.25	0.395285	-0.25	1	1	1	-0.25	1	0.395285	-0.25	1	-0.25	1	1	-0.25	-0.25	-0.25	-0.25	-0.25	-0.25	-0.25	-0.25
Enterobacter_cancerogenus	-0.395285	-0.25	0.395285	-0.25	1	1	1	-0.25	1	0.395285	-0.25	1	-0.25	1	1	-0.25	-0.25	-0.25	-0.25	-0.25	-0.25	-0.25	-0.25
Enterobacter_chuandaensis	-0.395285	-0.25	0.395285	-0.25	1	1	1	-0.25	1	0.395285	-0.25	1	-0.25	1	1	-0.25	-0.25	-0.25	-0.25	-0.25	-0.25	-0.25	-0.25
Enterobacter_cloacae_L	0.395285	-0.25	-0.395285	1	-0.25	-0.25	-0.25	1	-0.25	0.790569	1	-0.25	1	-0.25	-0.25	-0.25	-0.25	-0.25	-0.25	-0.25	-0.25	-0.25	-0.25
Enterobacter_cloacae_O	-0.395285	-0.25	0.395285	-0.25	1	1	1	-0.25	1	0.395285	-0.25	1	-0.25	1	1	-0.25	-0.25	-0.25	-0.25	-0.25	-0.25	-0.25	-0.25
Enterobacter_mori	0.125	-0.395285	-0.125	0.790569	0.395285	0.395285	0.395285	0.790569	0.395285	1	0.790569	0.395285	0.790569	0.395285	0.395285	-0.395285	-0.395285	-0.395285	-0.395285	-0.395285	-0.395285	-0.395285	-0.395285
Enterobacter_nimipressuralis_A	0.395285	-0.25	-0.395285	1	-0.25	-0.25	-0.25	1	-0.25	0.790569	1	-0.25	1	-0.25	-0.25	-0.25	-0.25	-0.25	-0.25	-0.25	-0.25	-0.25	-0.25
Enterobacter_oligotrophicus	-0.395285	-0.25	0.395285	-0.25	1	1	1	-0.25	1	0.395285	-0.25	1	-0.25	1	1	-0.25	-0.25	-0.25	-0.25	-0.25	-0.25	-0.25	-0.25
Enterobacter_sichuanensis	0.395285	-0.25	-0.395285	1	-0.25	-0.25	-0.25	1	-0.25	0.790569	1	-0.25	1	-0.25	-0.25	-0.25	-0.25	-0.25	-0.25	-0.25	-0.25	-0.25	-0.25
Enterobacter_sp003057745	-0.395285	-0.25	0.395285	-0.25	1	1	1	-0.25	1	0.395285	-0.25	1	-0.25	1	1	-0.25	-0.25	-0.25	-0.25	-0.25	-0.25	-0.25	-0.25
Leclercia_sp003024485	-0.395285	-0.25	0.395285	-0.25	1	1	1	-0.25	1	0.395285	-0.25	1	-0.25	1	1	-0.25	-0.25	-0.25	-0.25	-0.25	-0.25	-0.25	-0.25
Pantoea_anthophila	0.790569	1	-0.395285	-0.25	-0.25	-0.25	-0.25	-0.25	-0.25	-0.395285	-0.25	-0.25	-0.25	-0.25	-0.25	1	-0.25	-0.25	-0.25	-0.25	1	1	1
Pantoea_sp003512445	-0.395285	-0.25	-0.395285	-0.25	-0.25	-0.25	-0.25	-0.25	-0.25	-0.395285	-0.25	-0.25	-0.25	-0.25	-0.25	-0.25	1	1	1	1	-0.25	-0.25	-0.25
Pantoea_sp008632075	-0.395285	-0.25	-0.395285	-0.25	-0.25	-0.25	-0.25	-0.25	-0.25	-0.395285	-0.25	-0.25	-0.25	-0.25	-0.25	-0.25	1	1	1	1	-0.25	-0.25	-0.25
Pantoea_sp900115075	-0.395285	-0.25	-0.395285	-0.25	-0.25	-0.25	-0.25	-0.25	-0.25	-0.395285	-0.25	-0.25	-0.25	-0.25	-0.25	-0.25	1	1	1	1	-0.25	-0.25	-0.25
Pantoea_vagans	-0.395285	-0.25	-0.395285	-0.25	-0.25	-0.25	-0.25	-0.25	-0.25	-0.395285	-0.25	-0.25	-0.25	-0.25	-0.25	-0.25	1	1	1	1	-0.25	-0.25	-0.25
Pseudomonas_B_oryzihabitans	0.790569	1	-0.395285	-0.25	-0.25	-0.25	-0.25	-0.25	-0.25	-0.395285	-0.25	-0.25	-0.25	-0.25	-0.25	1	-0.25	-0.25	-0.25	-0.25	1	1	1
Pseudomonas_E_monteilii_A	0.790569	1	-0.395285	-0.25	-0.25	-0.25	-0.25	-0.25	-0.25	-0.395285	-0.25	-0.25	-0.25	-0.25	-0.25	1	-0.25	-0.25	-0.25	-0.25	1	1	1
Sphingomonas_parapaucimobilis	0.790569	1	-0.395285	-0.25	-0.25	-0.25	-0.25	-0.25	-0.25	-0.395285	-0.25	-0.25	-0.25	-0.25	-0.25	1	-0.25	-0.25	-0.25	-0.25	1	1	1

## Sheet: rho_values_males
	Curtobacterium_citreum	Lactococcus_lactis	Spiroplasma_D_ixodetis	Enterobacter_asburiae_C	Enterobacter_cloacae_L	Enterobacter_cloacae_M	Enterobacter_mori	Enterobacter_nimipressuralis_A	Enterobacter_roggenkampii	Enterobacter_sichuanensis	Enterobacter_sp000493015	Leclercia_sp003024485	Pantoea_anthophila	Pantoea_eucrina	Pantoea_sp003512445	Pantoea_sp008632075	Pantoea_vagans	Rosenbergiella_epipactidis	Pseudomonas_B_oryzihabitans	Pseudomonas_E_entomophila_A	Pseudomonas_E_monteilii_A	Sphingomonas_parapaucimobilis
Curtobacterium_citreum	1	0.763763	-0.254588	0.277778	-0.0245737	0.763763	-0.254588	0.277778	0.763763	0.277778	0.763763	0.763763	-0.254588	0.509175	0.509175	0.111111	0.509175	0.509175	0.509175	0.509175	0.509175	0.509175
Lactococcus_lactis	0.763763	1	-0.166667	0.509175	0.225221	1	-0.166667	0.509175	1	0.509175	1	1	-0.166667	-0.166667	-0.166667	-0.254588	-0.166667	-0.166667	-0.166667	-0.166667	-0.166667	-0.166667
Spiroplasma_D_ixodetis	-0.254588	-0.166667	1	-0.254588	-0.337832	-0.166667	-0.166667	-0.254588	-0.166667	-0.254588	-0.166667	-0.166667	-0.166667	-0.166667	-0.166667	-0.254588	-0.166667	-0.166667	-0.166667	-0.166667	-0.166667	-0.166667
Enterobacter_asburiae_C	0.277778	0.509175	-0.254588	1	0.540621	0.509175	-0.254588	1	0.509175	1	0.509175	0.509175	-0.254588	-0.254588	-0.254588	-0.388889	-0.254588	-0.254588	-0.254588	-0.254588	-0.254588	-0.254588
Enterobacter_cloacae_L	-0.0245737	0.225221	-0.337832	0.540621	1	0.225221	0.675664	0.540621	0.225221	0.540621	0.225221	0.225221	-0.337832	-0.337832	-0.337832	-0.516047	-0.337832	-0.337832	-0.337832	-0.337832	-0.337832	-0.337832
Enterobacter_cloacae_M	0.763763	1	-0.166667	0.509175	0.225221	1	-0.166667	0.509175	1	0.509175	1	1	-0.166667	-0.166667	-0.166667	-0.254588	-0.166667	-0.166667	-0.166667	-0.166667	-0.166667	-0.166667
Enterobacter_mori	-0.254588	-0.166667	-0.166667	-0.254588	0.675664	-0.166667	1	-0.254588	-0.166667	-0.254588	-0.166667	-0.166667	-0.166667	-0.166667	-0.166667	-0.254588	-0.166667	-0.166667	-0.166667	-0.166667	-0.166667	-0.166667
Enterobacter_nimipressuralis_A	0.277778	0.509175	-0.254588	1	0.540621	0.509175	-0.254588	1	0.509175	1	0.509175	0.509175	-0.254588	-0.254588	-0.254588	-0.388889	-0.254588	-0.254588	-0.254588	-0.254588	-0.254588	-0.254588
Enterobacter_roggenkampii	0.763763	1	-0.166667	0.509175	0.225221	1	-0.166667	0.509175	1	0.509175	1	1	-0.166667	-0.166667	-0.166667	-0.254588	-0.166667	-0.166667	-0.166667	-0.166667	-0.166667	-0.166667
Enterobacter_sichuanensis	0.277778	0.509175	-0.254588	1	0.540621	0.509175	-0.254588	1	0.509175	1	0.509175	0.509175	-0.254588	-0.254588	-0.254588	-0.388889	-0.254588	-0.254588	-0.254588	-0.254588	-0.254588	-0.254588
Enterobacter_sp000493015	0.763763	1	-0.166667	0.509175	0.225221	1	-0.166667	0.509175	1	0.509175	1	1	-0.166667	-0.166667	-0.166667	-0.254588	-0.166667	-0.166667	-0.166667	-0.166667	-0.166667	-0.166667
Leclercia_sp003024485	0.763763	1	-0.166667	0.509175	0.225221	1	-0.166667	0.509175	1	0.509175	1	1	-0.166667	-0.166667	-0.166667	-0.254588	-0.166667	-0.166667	-0.166667	-0.166667	-0.166667	-0.166667
Pantoea_anthophila	-0.254588	-0.166667	-0.166667	-0.254588	-0.337832	-0.166667	-0.166667	-0.254588	-0.166667	-0.254588	-0.166667	-0.166667	1	-0.166667	-0.166667	-0.254588	-0.166667	-0.166667	-0.166667	-0.166667	-0.166667	-0.166667
Pantoea_eucrina	0.509175	-0.166667	-0.166667	-0.254588	-0.337832	-0.166667	-0.166667	-0.254588	-0.166667	-0.254588	-0.166667	-0.166667	-0.166667	1	1	0.509175	1	1	1	1	1	1
Pantoea_sp003512445	0.509175	-0.166667	-0.166667	-0.254588	-0.337832	-0.166667	-0.166667	-0.254588	-0.166667	-0.254588	-0.166667	-0.166667	-0.166667	1	1	0.509175	1	1	1	1	1	1
Pantoea_sp008632075	0.111111	-0.254588	-0.254588	-0.388889	-0.516047	-0.254588	-0.254588	-0.388889	-0.254588	-0.388889	-0.254588	-0.254588	-0.254588	0.509175	0.509175	1	0.509175	0.509175	0.509175	0.509175	0.509175	0.509175
Pantoea_vagans	0.509175	-0.166667	-0.166667	-0.254588	-0.337832	-0.166667	-0.166667	-0.254588	-0.166667	-0.254588	-0.166667	-0.166667	-0.166667	1	1	0.509175	1	1	1	1	1	1
Rosenbergiella_epipactidis	0.509175	-0.166667	-0.166667	-0.254588	-0.337832	-0.166667	-0.166667	-0.254588	-0.166667	-0.254588	-0.166667	-0.166667	-0.166667	1	1	0.509175	1	1	1	1	1	1
Pseudomonas_B_oryzihabitans	0.509175	-0.166667	-0.166667	-0.254588	-0.337832	-0.166667	-0.166667	-0.254588	-0.166667	-0.254588	-0.166667	-0.166667	-0.166667	1	1	0.509175	1	1	1	1	1	1
Pseudomonas_E_entomophila_A	0.509175	-0.166667	-0.166667	-0.254588	-0.337832	-0.166667	-0.166667	-0.254588	-0.166667	-0.254588	-0.166667	-0.166667	-0.166667	1	1	0.509175	1	1	1	1	1	1
Pseudomonas_E_monteilii_A	0.509175	-0.166667	-0.166667	-0.254588	-0.337832	-0.166667	-0.166667	-0.254588	-0.166667	-0.254588	-0.166667	-0.166667	-0.166667	1	1	0.509175	1	1	1	1	1	1
Sphingomonas_parapaucimobilis	0.509175	-0.166667	-0.166667	-0.254588	-0.337832	-0.166667	-0.166667	-0.254588	-0.166667	-0.254588	-0.166667	-0.166667	-0.166667	1	1	0.509175	1	1	1	1	1	1

## Sheet: p_values_females
	Curtobacterium_citreum	Curtobacterium_oceanosedimentum	Spiroplasma_D_ixodetis	Enterobacter_asburiae_C	Enterobacter_bugandensis	Enterobacter_cancerogenus	Enterobacter_chuandaensis	Enterobacter_cloacae_L	Enterobacter_cloacae_O	Enterobacter_mori	Enterobacter_nimipressuralis_A	Enterobacter_oligotrophicus	Enterobacter_sichuanensis	Enterobacter_sp003057745	Leclercia_sp003024485	Pantoea_anthophila	Pantoea_sp003512445	Pantoea_sp008632075	Pantoea_sp900115075	Pantoea_vagans	Pseudomonas_B_oryzihabitans	Pseudomonas_E_monteilii_A	Sphingomonas_parapaucimobilis
Curtobacterium_citreum	0	0.541844	0.690496	0.690496	0.690496	0.690496	0.690496	0.690496	0.690496	0.84126	0.690496	0.690496	0.690496	0.690496	0.690496	0.541844	0.690496	0.690496	0.690496	0.690496	0.541844	0.541844	0.541844
Curtobacterium_oceanosedimentum	0.541844	0	0.690496	0.690496	0.690496	0.690496	0.690496	0.690496	0.690496	0.690496	0.690496	0.690496	0.690496	0.690496	0.690496	2.33693e-23	0.690496	0.690496	0.690496	0.690496	2.33693e-23	2.33693e-23	2.33693e-23
Spiroplasma_D_ixodetis	0.690496	0.690496	0	0.690496	0.690496	0.690496	0.690496	0.690496	0.690496	0.84126	0.690496	0.690496	0.690496	0.690496	0.690496	0.690496	0.690496	0.690496	0.690496	0.690496	0.690496	0.690496	0.690496
Enterobacter_asburiae_C	0.690496	0.690496	0.541844	0	0.690496	0.690496	0.690496	2.33693e-23	0.690496	0.541844	2.33693e-23	0.690496	2.33693e-23	0.690496	0.690496	0.690496	0.690496	0.690496	0.690496	0.690496	0.690496	0.690496	0.690496
Enterobacter_bugandensis	0.690496	2.33693e-23	0.690496	2.33693e-23	0	2.33693e-23	2.33693e-23	0.690496	2.33693e-23	0.690496	0.690496	2.33693e-23	0.690496	2.33693e-23	2.33693e-23	0.690496	0.690496	0.690496	0.690496	0.690496	0.690496	0.690496	0.690496
Enterobacter_cancerogenus	0.690496	0.690496	0.690496	0.690496	2.33693e-23	0	2.33693e-23	0.690496	2.33693e-23	0.690496	0.690496	2.33693e-23	0.690496	2.33693e-23	2.33693e-23	0.690496	0.690496	0.690496	0.690496	0.690496	0.690496	0.690496	0.690496
Enterobacter_chuandaensis	0.690496	0.690496	0.690496	0.690496	2.33693e-23	0.690496	0	0.690496	2.33693e-23	0.690496	0.690496	2.33693e-23	0.690496	2.33693e-23	2.33693e-23	0.690496	0.690496	0.690496	0.690496	0.690496	0.690496	0.690496	0.690496
Enterobacter_cloacae_L	0.690496	0.690496	0.690496	0.690496	2.33693e-23	0.690496	0.690496	0	0.690496	0.541844	2.33693e-23	0.690496	2.33693e-23	0.690496	0.690496	0.690496	0.690496	0.690496	0.690496	0.690496	0.690496	0.690496	0.690496
Enterobacter_cloacae_O	0.690496	0.690496	2.33693e-23	0.690496	0.690496	2.33693e-23	0.690496	0.690496	0	0.690496	0.690496	2.33693e-23	0.690496	2.33693e-23	2.33693e-23	0.690496	0.690496	0.690496	0.690496	0.690496	0.690496	0.690496	0.690496
Enterobacter_mori	0.690496	0.690496	0.690496	0.690496	2.33693e-23	0.690496	0.690496	0.690496	0.690496	0	0.541844	0.690496	0.541844	0.690496	0.690496	0.690496	0.690496	0.690496	0.690496	0.690496	0.690496	0.690496	0.690496
Enterobacter_nimipressuralis_A	0.690496	0.690496	0.690496	2.33693e-23	0.690496	2.33693e-23	0.690496	0.690496	0.690496	0.690496	0	0.690496	2.33693e-23	0.690496	0.690496	0.690496	0.690496	0.690496	0.690496	0.690496	0.690496	0.690496	0.690496
Enterobacter_oligotrophicus	0.690496	0.690496	0.690496	0.690496	0.690496	0.541844	0.690496	0.690496	0.690496	0.690496	0.690496	0	0.690496	2.33693e-23	2.33693e-23	0.690496	0.690496	0.690496	0.690496	0.690496	0.690496	0.690496	0.690496
Enterobacter_sichuanensis	0.690496	2.33693e-23	2.33693e-23	0.690496	2.33693e-23	2.33693e-23	0.690496	0.690496	0.690496	0.690496	0.690496	2.33693e-23	0	0.690496	0.690496	0.690496	0.690496	0.690496	0.690496	0.690496	0.690496	0.690496	0.690496
Enterobacter_sp003057745	0.690496	2.33693e-23	0.690496	0.690496	0.690496	0.690496	0.690496	0.690496	2.33693e-23	0.690496	0.690496	2.33693e-23	0.690496	0	2.33693e-23	0.690496	0.690496	0.690496	0.690496	0.690496	0.690496	0.690496	0.690496
Leclercia_sp003024485	0.690496	2.33693e-23	0.541844	2.33693e-23	0.690496	0.690496	0.690496	0.690496	0.690496	0.690496	0.690496	2.33693e-23	0.690496	0.690496	0	0.690496	0.690496	0.690496	0.690496	0.690496	0.690496	0.690496	0.690496
Pantoea_anthophila	2.33693e-23	0.690496	0.690496	0.690496	0.690496	0.690496	0.690496	0.690496	0.690496	0.690496	0.690496	0.541844	0.690496	0.690496	0.690496	0	0.690496	0.690496	0.690496	0.690496	2.33693e-23	2.33693e-23	2.33693e-23
Pantoea_sp003512445	0.690496	0.84126	0.690496	0.541844	0.690496	0.690496	0.690496	0.690496	0.690496	0.690496	0.690496	2.33693e-23	0.690496	0.541844	0.690496	2.33693e-23	0	2.33693e-23	2.33693e-23	2.33693e-23	0.690496	0.690496	0.690496
Pantoea_sp008632075	0.690496	0.690496	0.690496	2.33693e-23	0.690496	0.690496	0.690496	0.690496	0.690496	2.33693e-23	0.690496	0.690496	0.690496	2.33693e-23	0.690496	0.690496	2.33693e-23	0	2.33693e-23	2.33693e-23	0.690496	0.690496	0.690496
Pantoea_sp900115075	0.690496	0.84126	0.690496	0.690496	2.33693e-23	0.690496	0.690496	0.690496	0.690496	2.33693e-23	0.690496	0.690496	0.690496	0.690496	0.690496	0.690496	0.690496	0.690496	0	2.33693e-23	0.690496	0.690496	0.690496
Pantoea_vagans	0.690496	0.541844	2.33693e-23	0.690496	2.33693e-23	0.690496	0.690496	0.690496	0.690496	0.690496	0.690496	0.690496	0.690496	0.690496	0.690496	0.690496	0.690496	0.690496	0.690496	0	0.690496	0.690496	0.690496
Pseudomonas_B_oryzihabitans	2.33693e-23	0.690496	2.33693e-23	0.690496	2.33693e-23	0.690496	0.690496	0.690496	0.690496	0.690496	0.690496	0.690496	2.33693e-23	0.690496	0.690496	0.690496	0.690496	0.690496	0.690496	0.690496	0	2.33693e-23	2.33693e-23
Pseudomonas_E_monteilii_A	2.33693e-23	0.690496	2.33693e-23	0.690496	0.690496	0.690496	0.690496	0.690496	0.690496	0.690496	0.690496	0.690496	0.690496	0.690496	0.690496	2.33693e-23	0.690496	0.690496	0.690496	0.690496	0.690496	0	2.33693e-23
Sphingomonas_parapaucimobilis	0.690496	0.690496	0.690496	0.690496	2.33693e-23	0.690496	0.690496	0.690496	0.690496	0.690496	0.690496	0.690496	0.690496	0.690496	0.690496	0.541844	0.690496	0.690496	2.33693e-23	0.690496	2.33693e-23	2.33693e-23	0

## Sheet: p_values_males
	Curtobacterium_citreum	Lactococcus_lactis	Spiroplasma_D_ixodetis	Enterobacter_asburiae_C	Enterobacter_cloacae_L	Enterobacter_cloacae_M	Enterobacter_mori	Enterobacter_nimipressuralis_A	Enterobacter_roggenkampii	Enterobacter_sichuanensis	Enterobacter_sp000493015	Leclercia_sp003024485	Pantoea_anthophila	Pantoea_eucrina	Pantoea_sp003512445	Pantoea_sp008632075	Pantoea_vagans	Rosenbergiella_epipactidis	Pseudomonas_B_oryzihabitans	Pseudomonas_E_entomophila_A	Pseudomonas_E_monteilii_A	Sphingomonas_parapaucimobilis
Curtobacterium_citreum	0	0.229288	0.727268	0.727268	0.958295	0.229288	0.727268	0.727268	0.229288	0.727268	0.229288	0.229288	0.727268	0.684961	0.684961	0.816067	0.684961	0.684961	0.684961	0.684961	0.684961	0.684961
Lactococcus_lactis	0.229288	0	0.727268	0.684961	0.727268	1.40542e-39	0.727268	0.684961	1.40542e-39	0.684961	1.40542e-39	1.40542e-39	0.727268	0.727268	0.727268	0.727268	0.727268	0.727268	0.727268	0.727268	0.727268	0.727268
Spiroplasma_D_ixodetis	0.727268	0.727268	0	0.727268	0.727268	0.727268	0.727268	0.727268	0.727268	0.727268	0.727268	0.727268	0.727268	0.727268	0.727268	0.727268	0.727268	0.727268	0.727268	0.727268	0.727268	0.727268
Enterobacter_asburiae_C	0.727268	0.684961	0.684961	0	0.684961	0.684961	0.727268	0	0.684961	0	0.684961	0.684961	0.727268	0.727268	0.727268	0.727268	0.727268	0.727268	0.727268	0.727268	0.727268	0.727268
Enterobacter_cloacae_L	0.727268	0.727268	0.727268	1.40542e-39	0	0.727268	0.47044	0.684961	0.727268	0.684961	0.727268	0.727268	0.727268	0.727268	0.727268	0.684961	0.727268	0.727268	0.727268	0.727268	0.727268	0.727268
Enterobacter_cloacae_M	0.684961	0	0	0.727268	0.684961	0	0.727268	0.684961	1.40542e-39	0.684961	1.40542e-39	1.40542e-39	0.727268	0.727268	0.727268	0.727268	0.727268	0.727268	0.727268	0.727268	0.727268	0.727268
Enterobacter_mori	0.727268	0.684961	0.684961	0.684961	0.727268	0.727268	0	0.727268	0.727268	0.727268	0.727268	0.727268	0.727268	0.727268	0.727268	0.727268	0.727268	0.727268	0.727268	0.727268	0.727268	0.727268
Enterobacter_nimipressuralis_A	0.958295	0.684961	0.229288	1.40542e-39	0.727268	0.727268	0.727268	0	0.684961	0	0.684961	0.684961	0.727268	0.727268	0.727268	0.727268	0.727268	0.727268	0.727268	0.727268	0.727268	0.727268
Enterobacter_roggenkampii	0.727268	0.727268	1.40542e-39	0.684961	0.727268	0.727268	0.727268	0.727268	0	0.684961	1.40542e-39	1.40542e-39	0.727268	0.727268	0.727268	0.727268	0.727268	0.727268	0.727268	0.727268	0.727268	0.727268
Enterobacter_sichuanensis	0.727268	0.229288	0.727268	1.40542e-39	0.727268	0.727268	0.727268	0.727268	0.727268	0	0.684961	0.684961	0.727268	0.727268	0.727268	0.727268	0.727268	0.727268	0.727268	0.727268	0.727268	0.727268
Enterobacter_sp000493015	0.684961	1.40542e-39	0.684961	0.727268	0.727268	0.727268	0.727268	0.727268	0.727268	0.684961	0	1.40542e-39	0.727268	0.727268	0.727268	0.727268	0.727268	0.727268	0.727268	0.727268	0.727268	0.727268
Leclercia_sp003024485	0.229288	0.727268	0.727268	0.727268	0.727268	0.727268	0.727268	0.727268	0.727268	0.727268	0.727268	0	0.727268	0.727268	0.727268	0.727268	0.727268	0.727268	0.727268	0.727268	0.727268	0.727268
Pantoea_anthophila	1.40542e-39	0.684961	1.40542e-39	0.727268	0.727268	0.727268	0.727268	0.727268	0.727268	0.727268	1.40542e-39	0.727268	0	0.727268	0.727268	0.727268	0.727268	0.727268	0.727268	0.727268	0.727268	0.727268
Pantoea_eucrina	0.727268	0.727268	0.727268	0.727268	0.727268	0.727268	0.727268	0.727268	0.727268	0.727268	1.40542e-39	0.727268	0.684961	0	1.40542e-39	0.684961	1.40542e-39	1.40542e-39	1.40542e-39	1.40542e-39	1.40542e-39	1.40542e-39
Pantoea_sp003512445	0.684961	1.40542e-39	0.684961	0.727268	0.727268	0.727268	0.684961	0.727268	0.727268	0.727268	0.684961	0.727268	1.40542e-39	0.727268	0	0.684961	1.40542e-39	1.40542e-39	1.40542e-39	1.40542e-39	1.40542e-39	1.40542e-39
Pantoea_sp008632075	0.727268	0.727268	1.40542e-39	0.727268	0.727268	1.40542e-39	0.684961	1.40542e-39	0.727268	0.727268	1.40542e-39	0.727268	1.40542e-39	0.727268	1.40542e-39	0	0.684961	0.684961	0.684961	0.684961	0.684961	0.684961
Pantoea_vagans	0.727268	0.684961	0.684961	0.727268	0.727268	0.816067	0.684961	1.40542e-39	0.727268	0.727268	1.40542e-39	0.727268	1.40542e-39	0.727268	1.40542e-39	0.684961	0	1.40542e-39	1.40542e-39	1.40542e-39	1.40542e-39	1.40542e-39
Rosenbergiella_epipactidis	0.727268	0.727268	0.229288	0.727268	0.727268	0.727268	0.727268	0.684961	0.727268	0.727268	0.684961	0.727268	0.684961	0.727268	0.684961	0.727268	0.727268	0	1.40542e-39	1.40542e-39	1.40542e-39	1.40542e-39
Pseudomonas_B_oryzihabitans	0.727268	0.684961	1.40542e-39	0.727268	0.684961	0.727268	0.727268	0.684961	1.40542e-39	0.727268	0.727268	0.727268	0.727268	0.727268	1.40542e-39	0.727268	0.727268	0.727268	0	1.40542e-39	1.40542e-39	1.40542e-39
Pseudomonas_E_entomophila_A	0.727268	0.727268	0.727268	0.727268	0.727268	0.727268	0.727268	0.727268	1.40542e-39	0.727268	0.727268	0.727268	0.727268	0.727268	1.40542e-39	0.727268	0.727268	0.727268	0.684961	0	1.40542e-39	1.40542e-39
Pseudomonas_E_monteilii_A	0.47044	0	0.684961	0.727268	0.727268	0.684961	0.727268	0.727268	0.684961	0.727268	0.727268	1.40542e-39	0.727268	0.727268	1.40542e-39	0.727268	0.727268	1.40542e-39	1.40542e-39	1.40542e-39	0	1.40542e-39
Sphingomonas_parapaucimobilis	0.727268	0.684961	0.727268	0.727268	0.727268	0.727268	0.727268	0.727268	1.40542e-39	0.727268	0.727268	1.40542e-39	0.727268	0.727268	1.40542e-39	0.727268	0.727268	1.40542e-39	1.40542e-39	1.40542e-39	1.40542e-39	0
