# Supplementary material for: Gut microbial community structure of the adult citrus root weevil Diaprepes abbreviatus
Source: Front Insect Sci. 2025 Oct 28;5:1676003. doi: 10.3389/finsc.2025.1676003 (PMC12604102; doi:10.3389/finsc.2025.1676003)
Supplement: Supplementary file 2 [file Table2.xlsx]

## Sheet: Supplementary_Table _1_Zymo_spe
#OTU ID	F311.F58.Gut	F311.F59.Gut	F311.F63.Gut	F311.F70.Gut	F311.F72.Gut	F311.M64.Gut	F311.M65.Gut	F311.M66.Gut	F311.M67.Gut	F311.M60.Gut	F311.M61.Gut	F311.M62.Gut	F311.LTL1	F311.LTL2
Serinibacter_A_arcticus	0	0	0	0	0	0	0	0	0	0	0	0	0	0.000772
Cellulomonas_iranensis	0	0	0	0	0	0	0	0	0	0	0	0	0	0.000591
Cellulomonas_sp008033115	0	0	0	0	0	0	0	0	0	0	0	0	0	0.000892
Lapillicoccus_jejuensis	0	0	0	0	0	0	0	0	0	0	0	0	0	0.004119
Terracoccus_luteus	0	0	0	0	0	0	0	0	0	0	0	0	0	0.006453
Agromyces_sp004006235	0	0	0	0	0	0	0	0	0	0	0	0	0	0.001363
Amnibacterium_kyonggiense	0	0	0	0	0	0	0	0	0	0	0	0	0.002993	0.020763
Amnibacterium_setariae	0	0	0	0	0	0	0	0	0	0	0	0	0.004114	0.027427
Curtobacterium_citreum	0.01158	0	0	0.01275	0	0.000414	0	0	0	0	0	0.00164	0.001782	0.044854
Curtobacterium_luteum_A	0	0	0	0	0	0	0	0	0	0	0	0	0.001201	0.02402
Curtobacterium_oceanosedimentum	0	0	0	0.01294	0	0	0	0	0	0	0	0	0.002863	0.008758
Curtobacterium_pusillum_C	0	0	0	0	0	0	0	0	0	0	0	0	0.000931	0
Curtobacterium_sp000333375	0	0	0	0	0	0	0	0	0	0	0	0	0.00035	0
Curtobacterium_sp000772085	0	0	0	0	0	0	0	0	0	0	0	0	0.000601	0
Curtobacterium_sp001742745	0	0	0	0	0	0	0	0	0	0	0	0	0.00042	0
Curtobacterium_sp003989515	0	0	0	0	0	0	0	0	0	0	0	0	0.001171	0.007776
Microbacterium_sp007679045	0	0	0	0	0	0	0	0	0	0	0	0	0	0.001643
Microbacterium_sp016805985	0	0	0	0	0	0	0	0	0	0	0	0	0	0.001052
Microbacterium_testaceum_G	0	0	0	0	0	0	0	0	0	0	0	0	0	0.003778
Schumannella_luteola	0	0	0	0	0	0	0	0	0	0	0	0	0	0.001573
Micrococcus_luteus	0	0	0	0	0	0	0	0	0	0	0	0	0.00041	0.000481
Quadrisphaera_granulorum	0	0	0	0	0	0	0	0	0	0	0	0	0	0.000992
Quadrisphaera_sp008041935	0	0	0	0	0	0	0	0	0	0	0	0	0	0.003778
Quadrisphaera_sp015390235	0	0	0	0	0	0	0	0	0	0	0	0	0.001512	0.002455
Klenkia_brasiliensis	0	0	0	0	0	0	0	0	0	0	0	0	0	0.003267
Klenkia_marina	0	0	0	0	0	0	0	0	0	0	0	0	0	0.008488
Klenkia_soli	0	0	0	0	0	0	0	0	0	0	0	0	0	0.003287
Klenkia_taihuensis	0	0	0	0	0	0	0	0	0	0	0	0	0	0.003928
Jatrophihabitans_endophyticus	0	0	0	0	0	0	0	0	0	0	0	0	0	0.003527
Mycobacterium_madagascariense	0	0	0	0	0	0	0	0	0	0	0	0	0.000801	0
Mycobacterium_neoaurum	0	0	0	0	0	0	0	0	0	0	0	0	0	0.001032
Mycobacterium_tokaiense	0	0	0	0	0	0	0	0	0	0	0	0	0	0.002054
Actinomycetospora_corticicola	0	0	0	0	0	0	0	0	0	0	0	0	0	0.002696
Nocardioides_anomalus	0	0	0	0	0	0	0	0	0	0	0	0	0	0.001283
Cutibacterium_acnes	0	0	0	0	0	0	0	0	0	0	0	0	0.000901	0.000581
Friedmanniella_antarctica	0	0	0	0	0	0	0	0	0	0	0	0	0	0.002155
Friedmanniella_flava	0	0	0	0	0	0	0	0	0	0	0	0	0	0.007175
Friedmanniella_sagamiharensis	0	0	0	0	0	0	0	0	0	0	0	0	0.002062	0.006393
Hymenobacter_caeli	0	0	0	0	0	0	0	0	0	0	0	0	0.001031	0
Hymenobacter_polaris	0	0	0	0	0	0	0	0	0	0	0	0	0.008199	0.010001
Hymenobacter_sp013256625	0	0	0	0	0	0	0	0	0	0	0	0	0.004194	0
Hymenobacter_sp016427535	0	0	0	0	0	0	0	0	0	0	0	0	0.001331	0
Hymenobacter_sp017571525	0	0	0	0	0	0	0	0	0	0	0	0	0.003474	0
Spirosoma_sp012849055	0	0	0	0	0	0	0	0	0	0	0	0	0.003674	0
Deinococcus_aquiradiocola	0	0	0	0	0	0	0	0	0	0	0	0	0	0.005341
Deinococcus_gobiensis	0	0	0	0	0	0	0	0	0	0	0	0	0.002603	0.004169
Enterococcus_D_sp002850555	0	0	0	0	0	0	0	0	0	0	0	0	0	0.003868
Lactococcus_lactis	0	0	0	0	0	0	0	0	0	0	0	0.795388	0	0
Spiroplasma_D_ixodetis	0	0	1	0	0.620081	0	0	1	0	0	0	0	0	0
Massilia_niastensis	0	0	0	0	0	0	0	0	0	0	0	0	0.000661	0
Massilia_putida	0	0	0	0	0	0	0	0	0	0	0	0	0.001201	0
Massilia_sp000745265	0	0	0	0	0	0	0	0	0	0	0	0	0.004335	0
Massilia_sp001412595	0	0	0	0	0	0	0	0	0	0	0	0	0.001742	0
Massilia_sp002354135	0	0	0	0	0	0	0	0	0	0	0	0	0.000511	0
Massilia_sp003590855	0	0	0	0	0	0	0	0	0	0	0	0	0.00019	0
Massilia_sp006715485	0	0	0	0	0	0	0	0	0	0	0	0	0.002102	0
Massilia_sp012849555	0	0	0	0	0	0	0	0	0	0	0	0	0.002553	0
Massilia_sp016093545	0	0	0	0	0	0	0	0	0	0	0	0	0.001161	0
Brevundimonas_vesicularis	0	0	0	0	0	0	0	0	0	0	0	0	0	0.001032
Enterobacter_asburiae_C	0.040852	0	0	0	0	0	0	0	0.038581	0	0	0.00752	0	0
Enterobacter_bugandensis	0	0	0	0	0.010751	0	0	0	0	0	0	0	0	0
Enterobacter_cancerogenus	0	0	0	0	0.016271	0	0	0	0	0	0	0	0	0
Enterobacter_chuandaensis	0	0	0	0	0.00896	0	0	0	0	0	0	0	0	0
Enterobacter_cloacae_L	0.727459	0	0	0	0	0	0.903459	0	0.770005	0	0	0.135968	0	0
Enterobacter_cloacae_M	0	0	0	0	0	0	0	0	0	0	0	0.0078	0	0
Enterobacter_cloacae_O	0	0	0	0	0.012101	0	0	0	0	0	0	0	0	0
Enterobacter_mori	0.054412	0	0	0	0.00939	0	0.096541	0	0	0	0	0	0	0
Enterobacter_nimipressuralis_A	0.132205	0	0	0	0	0	0	0	0.151643	0	0	0.027192	0	0
Enterobacter_oligotrophicus	0	0	0	0	0.010401	0	0	0	0	0	0	0	0	0
Enterobacter_roggenkampii	0	0	0	0	0	0	0	0	0	0	0	0.00634	0	0
Enterobacter_sichuanensis	0.033491	0	0	0	0	0	0	0	0.039771	0	0	0.00752	0	0
Enterobacter_sp000493015	0	0	0	0	0	0	0	0	0	0	0	0.009581	0	0
Enterobacter_sp003057745	0	0	0	0	0.306835	0	0	0	0	0	0	0	0	0
Leclercia_sp003024485	0	0	0	0	0.00521	0	0	0	0	0	0	0.00105	0	0
Pantoea_anthophila	0	0	0	0.953629	0	0	0	0	0	1	0	0	0.0003	0
Pantoea_eucrina	0	0	0	0	0	0.132996	0	0	0	0	0	0	0.002463	0
Pantoea_sp003512445	0	0.116934	0	0	0	0.102168	0	0	0	0	0	0	0	0
Pantoea_sp008632075	0	0.147784	0	0	0	0.111771	0	0	0	0	1	0	0	0
Pantoea_sp900115075	0	0.028061	0	0	0	0	0	0	0	0	0	0	0	0
Pantoea_vagans	0	0.707221	0	0	0	0.634788	0	0	0	0	0	0	0	0
Rosenbergiella_epipactidis	0	0	0	0	0	0.001807	0	0	0	0	0	0	0	0
Pseudomonas_B_oryzihabitans	0	0	0	0.00771	0	0.006856	0	0	0	0	0	0	0.004645	0
Pseudomonas_B_oryzihabitans_B	0	0	0	0	0	0	0	0	0	0	0	0	0.00043	0
Pseudomonas_E_entomophila_A	0	0	0	0	0	0.000495	0	0	0	0	0	0	0	0
Pseudomonas_E_monteilii_A	0	0	0	0.00991	0	0.006432	0	0	0	0	0	0	0	0
Lichenihabitans_minor	0	0	0	0	0	0	0	0	0	0	0	0	0.051405	0.053261
Lichenihabitans_ramalinae	0	0	0	0	0	0	0	0	0	0	0	0	0.029632	0.036095
Methylobacterium_ajmalii	0	0	0	0	0	0	0	0	0	0	0	0	0.011112	0
Methylobacterium_brachiatum	0	0	0	0	0	0	0	0	0	0	0	0	0	0.021946
Methylobacterium_fujisawaense	0	0	0	0	0	0	0	0	0	0	0	0	0.017409	0.028089
Methylobacterium_mesophilicum	0	0	0	0	0	0	0	0	0	0	0	0	0.03719	0.06684
Methylobacterium_organophilum	0	0	0	0	0	0	0	0	0	0	0	0	0.039803	0.040525
Methylobacterium_phyllostachyos	0	0	0	0	0	0	0	0	0	0	0	0	0.032655	0.090088
Methylobacterium_sp003173775	0	0	0	0	0	0	0	0	0	0	0	0	0.013314	0
Methylobacterium_sp009806555	0	0	0	0	0	0	0	0	0	0	0	0	0.047391	0.134221
Methylobacterium_sp011043735	0	0	0	0	0	0	0	0	0	0	0	0	0	0.020443
Methylobacterium_sp017833295	0	0	0	0	0	0	0	0	0	0	0	0	0.015316	0.026215
Methylobacterium_sp900103195	0	0	0	0	0	0	0	0	0	0	0	0	0.016197	0
Methylobacterium_sp900112625	0	0	0	0	0	0	0	0	0	0	0	0	0.136216	0.064605
Methylobacterium_terrae	0	0	0	0	0	0	0	0	0	0	0	0	0.027409	0.027568
Methylocystis_sp003134075	0	0	0	0	0	0	0	0	0	0	0	0	0	0.000802
Aureimonas_altamirensis	0	0	0	0	0	0	0	0	0	0	0	0	0	0.00485
Aureimonas_frigidaquae	0	0	0	0	0	0	0	0	0	0	0	0	0	0.001433
Aureimonas_jatrophae	0	0	0	0	0	0	0	0	0	0	0	0	0.001812	0.006704
Aureimonas_phyllosphaerae	0	0	0	0	0	0	0	0	0	0	0	0	0	0.003117
Aureimonas_sp001463745	0	0	0	0	0	0	0	0	0	0	0	0	0	0.002956
Aureimonas_sp001463765	0	0	0	0	0	0	0	0	0	0	0	0	0	0.008157
Aureimonas_sp903970965	0	0	0	0	0	0	0	0	0	0	0	0	0	0.002104
Aureimonas_ureilytica	0	0	0	0	0	0	0	0	0	0	0	0	0	0.002495
Aureimonas_ureilytica_A	0	0	0	0	0	0	0	0	0	0	0	0	0	0.002195
Leaf443_sp001425575	0	0	0	0	0	0	0	0	0	0	0	0	0	0.002375
Neorhizobium_sp003491345	0	0	0	0	0	0	0	0	0	0	0	0	0	0.000491
Liberibacter_asiaticus	0	0	0	0	0	0	0	0	0	0	0	0	0.002222	0
Ochrobactrum_A_pseudogrignonensis	0	0	0	0	0	0	0	0	0	0	0	0	0	0.001724
Sphingomonas_abaci	0	0	0	0	0	0	0	0	0	0	0	0	0.021473	0
Sphingomonas_aquatilis	0	0	0	0	0	0	0	0	0	0	0	0	0.045749	0.01447
Sphingomonas_endophytica	0	0	0	0	0	0	0	0	0	0	0	0	0.024046	0.012646
Sphingomonas_hominis	0	0	0	0	0	0	0	0	0	0	0	0	0.020362	0
Sphingomonas_insulae	0	0	0	0	0	0	0	0	0	0	0	0	0.049103	0
Sphingomonas_palmae	0	0	0	0	0	0	0	0	0	0	0	0	0.021493	0.011284
Sphingomonas_parapaucimobilis	0	0	0	0.00306	0	0.002272	0	0	0	0	0	0	0.019431	0
Sphingomonas_sp000382485	0	0	0	0	0	0	0	0	0	0	0	0	0.014716	0
Sphingomonas_sp000632225	0	0	0	0	0	0	0	0	0	0	0	0	0.127216	0
Sphingomonas_sp003075315	0	0	0	0	0	0	0	0	0	0	0	0	0.021493	0.009189
Sphingomonas_sp016107325	0	0	0	0	0	0	0	0	0	0	0	0	0.021964	0.021014
Sphingomonas_sp903643065	0	0	0	0	0	0	0	0	0	0	0	0	0	0.012947
Sphingomonas_sp903644135	0	0	0	0	0	0	0	0	0	0	0	0	0.03709	0.031075
Sphingomonas_taxi	0	0	0	0	0	0	0	0	0	0	0	0	0.02787	0
Luteimonas_sp014192745	0	0	0	0	0	0	0	0	0	0	0	0	0	0.002004
Luteimonas_terrae	0	0	0	0	0	0	0	0	0	0	0	0	0	0.001152
Stenotrophomonas_cyclobalanopsidis	0	0	0	0	0	0	0	0	0	0	0	0	0	0.000641
Stenotrophomonas_maltophilia_AX	0	0	0	0	0	0	0	0	0	0	0	0	0	0.000461
