# Supplementary material for: Gut microbial community structure of the adult citrus root weevil Diaprepes abbreviatus
Source: Front Insect Sci. 2025 Oct 28;5:1676003. doi: 10.3389/finsc.2025.1676003 (PMC12604102; doi:10.3389/finsc.2025.1676003)
Supplement: Supplementary file 3 [file Table3.xlsx]

## Sheet: Sheet1
Staphylococcus species:	Skin-related/human-specific/mammals
Staphylococcus epidermidis (common skin commensal)	Yes
Staphylococcus aureus (potential pathogen, but also a normal flora in some individuals)	Yes
Staphylococcus capitis	Yes
Staphylococcus haemolyticus	Yes
Staphylococcus hominis	Yes
Staphylococcus lugdunensis	Yes
Staphylococcus saprophyticus	Yes
Corynebacterium species (commonly found in skin microbiota):
Corynebacterium aurimucosum	Yes
Corynebacterium bovis	Yes
Corynebacterium coyleae	Yes
Corynebacterium glucuronolyticum	Yes
Corynebacterium imitans	Yes
Corynebacterium kroppenstedtii	Yes
Corynebacterium macginleyi	Yes
Corynebacterium matruchotii	Yes
Corynebacterium propinquum	Yes
Corynebacterium segmentosum	Yes
Corynebacterium simulans	Yes
Corynebacterium tuberculostearicum	Yes
Micrococcus species:
Micrococcus luteus (common skin microbe)	Yes
Micrococcus sp.	Yes
Propionibacterium species (now reclassified as Cutibacterium):
Propionibacterium acnes (Cutibacterium acnes) (associated with acne)	Yes
Propionibacterium avidum	Yes
Propionibacterium granulosum	Yes
Kocuria species (related to Micrococcus and found on skin):
Kocuria kristinae	Yes
Kocuria rhizophila	No	Also present in water, soil
Kocuria rosea	No	Also present in water, soil
Kocuria varians	No	Also present in water, soil
Brevibacterium species (found on skin, particularly feet):
Brevibacterium casei	No	Would remove. Present in raw milk and cheese
Brevibacterium linens	No	This one is cosmopolitan and has been detected also in soil and water
Dermacoccus and Dietzia species (related to skin flora):
Dermacoccus nishinomiyaensis	Yes
Dietzia lutea	No	Present in soil, plant, water
Jeotgalicoccus species:
Jeotgalicoccus sp. ATCC 8456 (related to skin microbiota)	No	Forner Micrococcus candicans. Also cosmopolitan
Rothia species (can be found in oral and skin microbiota):
Rothia mucilaginosa	Yes
Rothia dentocariosa	Yes
