# Supplementary material for: Gut microbial community structure of the adult citrus root weevil Diaprepes abbreviatus
Source: Front Insect Sci. 2025 Oct 28;5:1676003. doi: 10.3389/finsc.2025.1676003 (PMC12604102; doi:10.3389/finsc.2025.1676003)
Supplement: Supplementary file 4 [file Table4.xlsx]

## Sheet: Supp_Table_2_Species_RAW
	F311G1FMe	F311G4MMe	F311G5MMe	F311M1FMe	F311M2MMe	F311P1FMe	F311P1MMe	F311P3MMe	F311P4MMe
[Clostridium]_bolteae	0	0	0	0	0	0	2	0	0
[Eubacterium]_hallii	0	0	0	4	0	0	1	0	0
[Ruminococcus]_gnavus	0	1	0	0	0	0	0	0	0
Abiotrophia_defectiva	0	0	1	0	0	0	0	0	3
Acetobacter_persici	0	0	0	0	0	0	0	6	0
Acinetobacter_baumannii	0	0	0	0	0	2	0	0	2
Acinetobacter_guillouiae	0	0	0	0	2	0	0	0	0
Acinetobacter_haemolyticus	0	0	0	1	0	0	0	2	0
Acinetobacter_indicus	3	24	2	16	25	4	4	3	6
Acinetobacter_johnsonii	0	0	0	0	0	2	0	0	1
Acinetobacter_junii	0	0	0	0	0	0	0	28	1
Acinetobacter_lwoffii	0	0	1	0	0	0	0	0	0
Acinetobacter_radioresistens	1	0	0	8	2	10	0	4	0
Acinetobacter_schindleri	0	0	1	0	1	0	0	1	1
Acinetobacter_septicus	0	0	0	0	0	0	0	0	1
Acinetobacter_soli	0	0	0	0	0	0	1	0	0
Actinomyces_odontolyticus	0	0	0	2	0	0	0	26	1
Actinomyces_oris	0	1	1	0	2	0	0	8	0
Actinomyces_sp._oral_taxon_414	0	0	0	0	0	2	0	0	0
Adlercreutzia_equolifaciens	0	0	0	0	0	0	3	0	0
Aerococcus_urinaeequi	1	0	0	4	0	1	0	0	0
Aeromonas_hydrophila	0	2	0	0	0	0	0	0	0
Aeromonas_veronii	0	0	0	0	0	0	1	0	0
Aggregatibacter_aphrophilus	0	0	0	0	0	0	0	1	0
Agrobacterium_tumefaciens	0	0	0	0	0	0	0	1	0
Akkermansia_muciniphila	0	0	0	0	0	0	2	0	0
Alcaligenes_faecalis	0	0	0	0	0	0	0	0	8
Alistipes_onderdonkii	0	0	0	0	0	0	0	4	0
Alteromonas_macleodii	0	0	0	0	0	2	0	0	0
Anaerostipes_hadrus	0	0	0	0	0	0	3	2	0
Aquabacterium_sp._NHI-1	0	0	0	0	1	0	0	0	0
Arcobacter_cibarius	0	0	0	0	0	0	1	0	0
Arcobacter_cryaerophilus	0	0	0	0	0	0	22	0	0
Bacillus_cereus	0	0	0	0	0	0	0	0	11
Bacillus_thermoamylovorans	0	1	0	1	0	0	0	0	0
Bacteroides_eggerthii	0	0	0	0	0	0	2	0	0
Bacteroides_thetaiotaomicron	0	0	0	0	0	0	1	0	0
Bacteroides_vulgatus	0	0	1	0	0	0	2	0	0
Bifidobacterium_adolescentis	0	3	0	2	4	2	0	2	2
Bifidobacterium_longum	0	0	0	0	0	0	3	0	0
Bifidobacterium_thermophilum	1	0	0	0	0	0	0	0	0
Bordetella_trematum	0	3	0	0	0	0	0	0	0
Bradyrhizobium_betae	0	0	0	0	0	0	2	0	0
Brevibacterium_casei	0	0	1	1	1	0	1	1	0
Brevibacterium_linens	0	2	0	0	2	3	0	0	0
Brevibacterium_luteolum	0	3	0	4	0	1	1	2	0
Brevundimonas_nasdae	0	0	0	0	0	0	0	1	0
Brochothrix_thermosphacta	0	0	0	0	0	0	1	0	0
Burkholderia_fungorum	18	0	7	0	0	1	4	2	2
Burkholderia_multivorans	0	0	0	0	3	0	0	0	0
Campylobacter_concisus	1	0	0	0	0	0	0	13	0
Campylobacter_ureolyticus	0	0	0	0	0	0	0	1	0
Chryseobacterium_indologenes	0	0	0	0	0	1	0	0	0
Chryseobacterium_taklimakanense	0	0	0	0	0	1	0	0	0
Clostridium_botulinum	0	0	0	5	0	0	0	0	0
Clostridium_perfringens	0	0	0	1	0	0	0	0	0
Collinsella_aerofaciens	0	0	0	0	0	0	1	0	0
Comamonas_aquatica	0	0	3	2	0	0	2	1	1
Comamonas_testosteroni	0	0	1	0	0	0	0	0	3
Corynebacterium_aurimucosum	1	0	0	0	0	0	0	0	0
Corynebacterium_bovis	1	0	0	0	0	0	0	0	0
Corynebacterium_coyleae	0	0	1	0	0	1	0	0	0
Corynebacterium_glucuronolyticum	0	0	0	0	0	0	0	2	0
Corynebacterium_imitans	0	0	0	0	1	0	0	0	0
Corynebacterium_kroppenstedtii	0	1	3	3	0	2	2	2	1
Corynebacterium_macginleyi	0	0	0	0	0	0	1	0	0
Corynebacterium_matruchotii	0	1	0	7	0	0	0	1	0
Corynebacterium_propinquum	0	2	0	0	0	0	0	0	0
Corynebacterium_riegelii	0	0	0	0	0	3	0	0	0
Corynebacterium_segmentosum	0	0	1	0	0	0	0	2	0
Corynebacterium_simulans	0	1	0	0	0	0	0	0	0
Corynebacterium_tuberculostearicum	3	1	0	1	2	2	0	1	4
Corynebacterium_ureicelerivorans	0	1	0	0	0	0	0	0	0
Cupriavidus_pauculus	0	0	0	1	0	16	0	0	0
Deinococcus_radiodurans	908	0	0	0	0	0	0	0	0
Deinococcus_radiophilus	3	0	0	0	0	0	0	0	0
Deinococcus_soli'_Cha_et_al._2014	0	1	0	0	0	0	0	0	0
Deinococcus_wulumuqiensis	150	0	0	0	0	0	0	2	0
Delftia_acidovorans	0	0	0	0	1	0	0	0	0
Delftia_lacustris	0	0	0	1	0	0	0	0	0
Delftia_sp._Cs1-4	0	0	0	0	0	0	0	0	1
Delftia_tsuruhatensis	0	0	0	0	0	1	0	1	0
Dermacoccus_nishinomiyaensis	394	14	5	2	3	8	3	62	2
Dietzia_lutea	1	0	0	0	0	0	0	0	0
Dietzia_sp._oral_taxon_368	37	0	0	0	0	0	0	1	0
Dolosigranulum_pigrum	0	0	0	0	0	0	0	1	0
Dorea_longicatena	0	0	0	0	0	0	1	2	0
Elizabethkingia_meningoseptica	0	0	0	0	0	1	0	0	0
Empedobacter_falsenii	0	2	0	0	0	0	0	0	0
Enterobacter_cloacae	0	0	0	0	0	0	1	0	0
Enterococcus_cecorum	0	0	1	0	1	0	0	0	0
Erwinia_persicina	0	0	1	0	0	0	0	0	0
Escherichia_coli	3	0	0	0	1	0	0	0	0
Faecalibacterium_prausnitzii	0	0	1	0	0	0	1	3	1
Finegoldia_magna	0	0	1	1	0	2	0	0	2
Flammeovirga_sp._MY04	1	0	0	0	0	0	0	0	0
Flavonifractor_plautii	0	0	0	0	0	0	0	2	0
Fusobacterium_nucleatum	0	0	0	4	0	0	0	0	0
Gemella_haemolysans	0	0	1	0	0	0	0	1	1
Gemella_morbillorum	0	0	0	0	0	0	2	0	0
Gemella_sanguinis	0	0	2	4	0	0	0	3	0
Geobacillus_thermoglucosidasius	0	0	0	0	0	0	0	0	1
Gordonia_bronchialis	0	0	0	0	0	0	5	4	0
Gordonia_polyisoprenivorans	0	0	0	0	0	0	1	0	0
Granulicatella_adiacens	0	0	0	1	1	1	0	0	0
Haemophilus_influenzae	0	0	0	1	0	0	0	0	0
Haemophilus_parainfluenzae	3	1	1	4	3	6	1	3	3
Haemophilus_sp._oral_taxon_036	0	0	0	7	0	0	0	0	0
Herbaspirillum_huttiense	0	0	2	0	0	0	0	0	0
Janibacter_melonis	0	0	0	0	0	0	0	0	1
Janibacter_sp._0704P10-1	0	1	0	3	0	0	0	10	0
Jeotgalicoccus_sp._ATCC_8456	0	1	0	0	0	0	0	0	0
Kocuria_flava	2	0	0	0	0	0	0	0	0
Kocuria_kristinae	0	1	0	0	1	2	3	1	0
Kocuria_palustris	0	2	1	4	6	14	2	3	0
Kocuria_rhizophila	7	0	0	0	0	1	0	0	0
Kocuria_rosea	0	0	0	0	1	0	0	3	0
Kocuria_sp._NIO-1021	115	0	0	0	0	0	0	0	0
Kocuria_turfanensis	1	0	0	0	0	0	0	0	0
Kocuria_varians	1	0	0	0	0	0	0	0	0
Kytococcus_sedentarius	0	0	0	1	5	3	0	0	0
Lactobacillus_amylovorus	0	0	0	0	0	0	0	1	0
Lactobacillus_crispatus	4	13	36	27	12	28	22	34	27
Lactobacillus_curvatus	0	0	0	0	0	7	4	0	0
Lactobacillus_delbrueckii	0	0	0	0	0	0	5	0	0
Lactobacillus_fermentum	0	1	0	0	12	0	13	0	0
Lactobacillus_fuchuensis	0	0	0	0	0	0	0	0	1
Lactobacillus_helveticus	1	0	0	0	0	0	0	0	0
Lactobacillus_iners	0	0	0	0	1	0	0	1	2
Lactobacillus_jensenii	0	0	0	1	3	0	0	0	0
Lactobacillus_kefiri	0	1	0	0	0	0	0	0	0
Lactobacillus_paracasei	0	0	1	0	0	2	0	0	0
Lactobacillus_plantarum	0	149	9	16	199	64	28	9	169
Lactobacillus_rhamnosus	0	0	0	0	1	0	0	0	0
Lactobacillus_sakei	0	0	0	0	0	0	2	0	0
Lactococcus_lactis	0	1	0	0	33	12	3	1	0
Lautropia_mirabilis	1	0	0	0	0	0	0	0	1
Leptotrichia_wadei	0	0	0	0	0	1	0	0	0
Massilia_oculi	0	1	0	2	2	0	0	0	0
Methanobrevibacter_smithii	0	0	0	0	0	0	1	0	0
Methylobacterium_aquaticum	2	0	0	0	0	0	0	0	0
Methylobacterium_brachiatum	0	0	1	0	0	0	0	0	0
Methylobacterium_organophilum	0	0	0	0	0	0	0	0	1
Methylobacterium_populi	0	0	0	0	0	1	0	0	0
Methylobacterium_radiotolerans	0	0	2	0	0	0	0	0	0
Microbacterium_oxydans	4	0	0	0	0	0	0	0	0
Micrococcus_luteus	26	2	4	5	7	3	1	20	6
Micrococcus_sp._A7	0	0	0	0	0	0	3	0	0
Micrococcus_sp._KBS0714	2	0	0	0	0	0	1	0	0
Micropruina_glycogenica	0	0	0	0	0	0	1	0	0
Moraxella_osloensis	62	6	2	8	6	11	6	19	10
Mycobacterium_abscessus	0	0	0	0	0	0	8	0	0
Mycobacterium_chimaera	0	0	0	0	0	1	0	3	3
Mycobacterium_intracellulare	0	0	0	0	0	1	0	0	1
Mycobacterium_kubicae	0	0	0	0	0	0	1	0	0
Mycobacterium_neoaurum	1	0	0	0	0	0	0	1	0
Myroides_odoratimimus	0	0	0	3	0	0	0	0	0
Neisseria_elongata	1	0	1	0	0	0	1	0	0
Ochrobactrum_anthropi	0	5	0	0	0	0	0	0	0
Odoribacter_splanchnicus	0	0	0	0	0	0	1	0	0
Olsenella_sp._oral_taxon_807	0	0	0	0	0	0	0	2	0
Pantoea_agglomerans	0	0	0	9	0	2	0	1	0
Pantoea_dispersa	0	0	0	1	0	0	0	0	0
Pantoea_vagans	0	0	0	0	0	4	0	0	0
Parabacteroides_merdae	0	0	0	0	0	1	1	3	0
Paracoccus_aminovorans	18	0	0	0	0	0	0	0	0
Paracoccus_denitrificans	2	0	0	0	0	0	0	0	0
Paracoccus_haeundaensis	4	0	0	0	0	0	0	0	0
Paracoccus_marcusii	21	0	0	0	0	0	0	0	0
Paracoccus_pantotrophus	5	0	0	0	0	0	0	0	0
Paracoccus_sp._05503	56	0	0	0	0	1	0	3	0
Paracoccus_yeei	353	0	4	0	1	2	0	2	0
Parvimonas_micra	0	0	0	6	0	0	0	0	0
Peptoniphilus_harei	0	0	0	0	0	0	0	1	0
Phascolarctobacterium_faecium	0	0	0	0	0	0	2	0	0
Piscirickettsia_salmonis	0	0	0	8	0	1	1	0	0
Porphyromonas_gingivalis	0	1	0	2	0	0	0	0	0
Prevotella_copri	0	0	0	0	0	0	6	0	0
Prevotella_denticola	0	4	0	0	0	0	0	0	0
Prevotella_intermedia	0	0	0	3	0	1	0	0	0
Prevotella_jejuni	0	0	0	1	0	0	0	0	0
Prevotella_melaninogenica	0	0	2	44	3	2	0	0	3
Prevotella_nigrescens	0	1	0	1	1	1	0	0	0
Prevotella_oris	0	0	0	1	0	0	0	0	0
Propionibacterium_acnes	295	2255	1209	2550	2220	2226	1730	4835	2113
Propionibacterium_avidum	0	0	0	1	0	4	0	3	1
Propionibacterium_freudenreichii	0	0	0	0	0	0	2	0	0
Propionibacterium_granulosum	1	4	1	5	7	7	2	5	4
Propionibacterium_propionicum	0	0	0	0	0	0	0	0	1
Providencia_rettgeri	0	0	0	0	0	0	3	0	11
Pseudomonas_aeruginosa	0	2	2	0	0	0	0	1	0
Pseudomonas_alcaligenes	0	0	0	0	3	0	1	0	0
Pseudomonas_azotoformans	0	0	0	0	0	0	0	1	0
Pseudomonas_lundensis	0	0	0	0	0	0	0	1	0
Pseudomonas_mandelii	0	0	0	0	0	0	0	5	0
Pseudomonas_mendocina	0	0	1	0	0	0	0	0	0
Pseudomonas_migulae	0	0	0	0	0	0	1	0	0
Pseudomonas_monteilii	0	0	0	0	0	0	0	6	0
Pseudomonas_plecoglossicida	0	0	0	0	0	0	0	25	0
Pseudomonas_putida	0	3	0	1	1	12	3	157	3
Pseudomonas_rhodesiae	0	0	0	0	0	2	0	0	0
Pseudomonas_sp._20_BN	0	0	0	1	0	0	0	0	0
Pseudomonas_sp._MRSN12121	0	0	0	0	0	0	0	1	0
Pseudomonas_sp._WM-2	0	0	1	0	0	0	0	0	0
Pseudomonas_stutzeri	5	6	17	1	7	39	7	3	13
Pseudomonas_synxantha	0	0	0	0	0	1	0	0	0
Pseudonocardia_autotrophica	2	0	0	0	0	0	0	0	0
Ralstonia_insidiosa	0	3	5	0	6	0	2	4	0
Ralstonia_mannitolilytica	0	0	0	0	1	0	0	0	0
Rhodobacter_sphaeroides	9	0	0	0	0	0	0	0	0
Rhodococcus_equi	0	0	0	0	0	14	0	0	0
Rickettsia_felis	0	0	0	0	1	4	0	0	0
Roseburia_intestinalis	0	2	0	0	0	0	0	0	0
Roseomonas_mucosa	2	1	0	0	0	0	0	0	0
Rothia_aeria	0	1	1	5	0	0	0	1	0
Rothia_amarae	0	0	1	0	0	0	0	0	0
Rothia_dentocariosa	1	1	4	7	1	1	2	3	5
Rothia_mucilaginosa	2	3	2	44	0	3	2	11	0
Ruminococcaceae_bacterium_585-1	0	0	0	0	0	0	3	0	0
Ruminococcus_bicirculans	0	2	0	0	1	0	2	0	0
Shewanella_xiamenensis	0	0	0	0	0	1	0	0	0
Shinella_zoogloeoides	0	0	0	0	0	0	1	0	0
Sphingobacterium_multivorum	0	1	0	0	0	0	0	0	0
Sphingobacterium_spiritivorum	0	0	0	0	0	0	0	1	0
Sphingobium_sp._RSMS	1	0	0	0	0	0	0	0	0
Sphingobium_yanoikuyae	0	0	0	1	0	15	0	1	0
Sphingomonas_melonis	0	0	0	0	0	0	0	1	0
Sphingomonas_paucimobilis	8	0	0	0	0	0	0	0	0
Sphingomonas_sp._TY	4	0	0	0	0	0	0	0	0
Staphylococcus_arlettae	0	0	0	0	3	1	0	0	0
Staphylococcus_auricularis	2	11	0	8	5	2	3	5	1
Staphylococcus_capitis	3	3	7	26	9	3	3	17	8
Staphylococcus_cohnii	0	0	0	0	0	2	2	1	0
Staphylococcus_epidermidis	9	9	35	186	35	32	16	69	17
Staphylococcus_haemolyticus	0	4	0	4	1	0	1	1	0
Staphylococcus_hominis	0	3	4	0	1	1	1	34	2
Staphylococcus_lugdunensis	0	2	0	0	0	0	0	0	0
Staphylococcus_pasteuri	0	0	0	0	0	0	0	1	0
Staphylococcus_saccharolyticus	0	0	1	0	0	0	0	0	0
Staphylococcus_saprophyticus	1	1	1	97	0	8	3	1	1
Stenotrophomonas_acidaminiphila	0	0	0	0	0	3	0	0	0
Stenotrophomonas_maltophilia	1	1	0	2	0	1	0	6	2
Stenotrophomonas_rhizophila	0	3	0	1	0	48	0	1	0
Streptococcus_cristatus	0	0	0	1	0	0	0	0	2
Streptococcus_gordonii	0	1	0	0	0	0	0	3	1
Streptococcus_milleri	0	0	0	0	0	0	0	3	0
Streptococcus_mitis	0	0	0	11	2	0	0	1	2
Streptococcus_mutans	0	0	0	0	0	0	0	0	2
Streptococcus_oralis	0	3	2	1	0	1	0	0	0
Streptococcus_pneumoniae	0	0	0	1	0	0	0	0	0
Streptococcus_sanguinis	0	7	3	19	4	2	1	13	6
Streptococcus_sp._ChDC_B345	0	0	0	0	0	1	0	0	0
Streptococcus_sp._oral_taxon_061	0	0	0	0	0	0	0	0	1
Streptococcus_thermophilus	4	0	0	2	0	11	1	0	0
Sulfurospirillum_sp._UCH001	0	0	0	0	0	0	2	0	0
Tepidimonas_taiwanensis	0	0	0	0	1	0	0	0	0
Terribacillus_goriensis	0	0	0	0	0	0	0	0	1
Thermus_thermophilus	0	0	0	0	0	1	0	0	0
Tsukamurella_tyrosinosolvens	0	0	0	0	0	1	0	2	0
Variovorax_paradoxus	2	0	1	0	0	1	0	0	5
Veillonella_parvula	0	0	0	12	1	3	0	0	2
Xanthomonas_campestris	0	0	0	2	0	0	0	0	0

## Sheet: Supp_Table_2_Species_FILTERED
	F311G1FMe	F311G4MMe	F311G5MMe	F311M1FMe	F311M2MMe	F311P1FMe	F311P1MMe	F311P3MMe	F311P4MMe
[Clostridium]_bolteae	0	0	0	0	0	0	2	0	0
[Eubacterium]_hallii	0	0	0	4	0	0	1	0	0
[Ruminococcus]_gnavus	0	1	0	0	0	0	0	0	0
Abiotrophia_defectiva	0	0	1	0	0	0	0	0	3
Acetobacter_persici	0	0	0	0	0	0	0	6	0
Acinetobacter_baumannii	0	0	0	0	0	2	0	0	2
Acinetobacter_guillouiae	0	0	0	0	2	0	0	0	0
Acinetobacter_haemolyticus	0	0	0	1	0	0	0	2	0
Acinetobacter_indicus	3	24	2	16	25	4	4	3	6
Acinetobacter_johnsonii	0	0	0	0	0	2	0	0	1
Acinetobacter_junii	0	0	0	0	0	0	0	28	1
Acinetobacter_lwoffii	0	0	1	0	0	0	0	0	0
Acinetobacter_radioresistens	1	0	0	8	2	10	0	4	0
Acinetobacter_schindleri	0	0	1	0	1	0	0	1	1
Acinetobacter_septicus	0	0	0	0	0	0	0	0	1
Acinetobacter_soli	0	0	0	0	0	0	1	0	0
Actinomyces_odontolyticus	0	0	0	2	0	0	0	26	1
Actinomyces_oris	0	1	1	0	2	0	0	8	0
Actinomyces_sp._oral_taxon_414	0	0	0	0	0	2	0	0	0
Adlercreutzia_equolifaciens	0	0	0	0	0	0	3	0	0
Aerococcus_urinaeequi	1	0	0	4	0	1	0	0	0
Aeromonas_hydrophila	0	2	0	0	0	0	0	0	0
Aeromonas_veronii	0	0	0	0	0	0	1	0	0
Aggregatibacter_aphrophilus	0	0	0	0	0	0	0	1	0
Agrobacterium_tumefaciens	0	0	0	0	0	0	0	1	0
Akkermansia_muciniphila	0	0	0	0	0	0	2	0	0
Alcaligenes_faecalis	0	0	0	0	0	0	0	0	8
Alistipes_onderdonkii	0	0	0	0	0	0	0	4	0
Alteromonas_macleodii	0	0	0	0	0	2	0	0	0
Anaerostipes_hadrus	0	0	0	0	0	0	3	2	0
Aquabacterium_sp._NHI-1	0	0	0	0	1	0	0	0	0
Arcobacter_cibarius	0	0	0	0	0	0	1	0	0
Arcobacter_cryaerophilus	0	0	0	0	0	0	22	0	0
Bacillus_cereus	0	0	0	0	0	0	0	0	11
Bacillus_thermoamylovorans	0	1	0	1	0	0	0	0	0
Bacteroides_eggerthii	0	0	0	0	0	0	2	0	0
Bacteroides_thetaiotaomicron	0	0	0	0	0	0	1	0	0
Bacteroides_vulgatus	0	0	1	0	0	0	2	0	0
Bifidobacterium_adolescentis	0	3	0	2	4	2	0	2	2
Bifidobacterium_longum	0	0	0	0	0	0	3	0	0
Bifidobacterium_thermophilum	1	0	0	0	0	0	0	0	0
Bordetella_trematum	0	3	0	0	0	0	0	0	0
Bradyrhizobium_betae	0	0	0	0	0	0	2	0	0
Brevibacterium_luteolum	0	3	0	4	0	1	1	2	0
Brevundimonas_nasdae	0	0	0	0	0	0	0	1	0
Brochothrix_thermosphacta	0	0	0	0	0	0	1	0	0
Burkholderia_fungorum	18	0	7	0	0	1	4	2	2
Burkholderia_multivorans	0	0	0	0	3	0	0	0	0
Campylobacter_concisus	1	0	0	0	0	0	0	13	0
Campylobacter_ureolyticus	0	0	0	0	0	0	0	1	0
Chryseobacterium_indologenes	0	0	0	0	0	1	0	0	0
Chryseobacterium_taklimakanense	0	0	0	0	0	1	0	0	0
Clostridium_botulinum	0	0	0	5	0	0	0	0	0
Clostridium_perfringens	0	0	0	1	0	0	0	0	0
Collinsella_aerofaciens	0	0	0	0	0	0	1	0	0
Comamonas_aquatica	0	0	3	2	0	0	2	1	1
Comamonas_testosteroni	0	0	1	0	0	0	0	0	3
Corynebacterium_riegelii	0	0	0	0	0	3	0	0	0
Corynebacterium_ureicelerivorans	0	1	0	0	0	0	0	0	0
Cupriavidus_pauculus	0	0	0	1	0	16	0	0	0
Deinococcus_radiodurans	908	0	0	0	0	0	0	0	0
Deinococcus_radiophilus	3	0	0	0	0	0	0	0	0
Deinococcus_soli'_Cha_et_al._2014	0	1	0	0	0	0	0	0	0
Deinococcus_wulumuqiensis	150	0	0	0	0	0	0	2	0
Delftia_acidovorans	0	0	0	0	1	0	0	0	0
Delftia_lacustris	0	0	0	1	0	0	0	0	0
Delftia_sp._Cs1-4	0	0	0	0	0	0	0	0	1
Delftia_tsuruhatensis	0	0	0	0	0	1	0	1	0
Dietzia_sp._oral_taxon_368	37	0	0	0	0	0	0	1	0
Dolosigranulum_pigrum	0	0	0	0	0	0	0	1	0
Dorea_longicatena	0	0	0	0	0	0	1	2	0
Elizabethkingia_meningoseptica	0	0	0	0	0	1	0	0	0
Empedobacter_falsenii	0	2	0	0	0	0	0	0	0
Enterobacter_cloacae	0	0	0	0	0	0	1	0	0
Enterococcus_cecorum	0	0	1	0	1	0	0	0	0
Erwinia_persicina	0	0	1	0	0	0	0	0	0
Escherichia_coli	3	0	0	0	1	0	0	0	0
Faecalibacterium_prausnitzii	0	0	1	0	0	0	1	3	1
Finegoldia_magna	0	0	1	1	0	2	0	0	2
Flammeovirga_sp._MY04	1	0	0	0	0	0	0	0	0
Flavonifractor_plautii	0	0	0	0	0	0	0	2	0
Fusobacterium_nucleatum	0	0	0	4	0	0	0	0	0
Gemella_haemolysans	0	0	1	0	0	0	0	1	1
Gemella_morbillorum	0	0	0	0	0	0	2	0	0
Gemella_sanguinis	0	0	2	4	0	0	0	3	0
Geobacillus_thermoglucosidasius	0	0	0	0	0	0	0	0	1
Gordonia_bronchialis	0	0	0	0	0	0	5	4	0
Gordonia_polyisoprenivorans	0	0	0	0	0	0	1	0	0
Granulicatella_adiacens	0	0	0	1	1	1	0	0	0
Haemophilus_influenzae	0	0	0	1	0	0	0	0	0
Haemophilus_parainfluenzae	3	1	1	4	3	6	1	3	3
Haemophilus_sp._oral_taxon_036	0	0	0	7	0	0	0	0	0
Herbaspirillum_huttiense	0	0	2	0	0	0	0	0	0
Janibacter_melonis	0	0	0	0	0	0	0	0	1
Janibacter_sp._0704P10-1	0	1	0	3	0	0	0	10	0
Kocuria_flava	2	0	0	0	0	0	0	0	0
Kocuria_palustris	0	2	1	4	6	14	2	3	0
Kocuria_sp._NIO-1021	115	0	0	0	0	0	0	0	0
Kocuria_turfanensis	1	0	0	0	0	0	0	0	0
Kytococcus_sedentarius	0	0	0	1	5	3	0	0	0
Lactobacillus_amylovorus	0	0	0	0	0	0	0	1	0
Lactobacillus_crispatus	4	13	36	27	12	28	22	34	27
Lactobacillus_curvatus	0	0	0	0	0	7	4	0	0
Lactobacillus_delbrueckii	0	0	0	0	0	0	5	0	0
Lactobacillus_fermentum	0	1	0	0	12	0	13	0	0
Lactobacillus_fuchuensis	0	0	0	0	0	0	0	0	1
Lactobacillus_helveticus	1	0	0	0	0	0	0	0	0
Lactobacillus_iners	0	0	0	0	1	0	0	1	2
Lactobacillus_jensenii	0	0	0	1	3	0	0	0	0
Lactobacillus_kefiri	0	1	0	0	0	0	0	0	0
Lactobacillus_paracasei	0	0	1	0	0	2	0	0	0
Lactobacillus_plantarum	0	149	9	16	199	64	28	9	169
Lactobacillus_rhamnosus	0	0	0	0	1	0	0	0	0
Lactobacillus_sakei	0	0	0	0	0	0	2	0	0
Lactococcus_lactis	0	1	0	0	33	12	3	1	0
Lautropia_mirabilis	1	0	0	0	0	0	0	0	1
Leptotrichia_wadei	0	0	0	0	0	1	0	0	0
Massilia_oculi	0	1	0	2	2	0	0	0	0
Methanobrevibacter_smithii	0	0	0	0	0	0	1	0	0
Methylobacterium_aquaticum	2	0	0	0	0	0	0	0	0
Methylobacterium_brachiatum	0	0	1	0	0	0	0	0	0
Methylobacterium_organophilum	0	0	0	0	0	0	0	0	1
Methylobacterium_populi	0	0	0	0	0	1	0	0	0
Methylobacterium_radiotolerans	0	0	2	0	0	0	0	0	0
Microbacterium_oxydans	4	0	0	0	0	0	0	0	0
Micropruina_glycogenica	0	0	0	0	0	0	1	0	0
Moraxella_osloensis	62	6	2	8	6	11	6	19	10
Mycobacterium_abscessus	0	0	0	0	0	0	8	0	0
Mycobacterium_chimaera	0	0	0	0	0	1	0	3	3
Mycobacterium_intracellulare	0	0	0	0	0	1	0	0	1
Mycobacterium_kubicae	0	0	0	0	0	0	1	0	0
Mycobacterium_neoaurum	1	0	0	0	0	0	0	1	0
Myroides_odoratimimus	0	0	0	3	0	0	0	0	0
Neisseria_elongata	1	0	1	0	0	0	1	0	0
Ochrobactrum_anthropi	0	5	0	0	0	0	0	0	0
Odoribacter_splanchnicus	0	0	0	0	0	0	1	0	0
Olsenella_sp._oral_taxon_807	0	0	0	0	0	0	0	2	0
Pantoea_agglomerans	0	0	0	9	0	2	0	1	0
Pantoea_dispersa	0	0	0	1	0	0	0	0	0
Pantoea_vagans	0	0	0	0	0	4	0	0	0
Parabacteroides_merdae	0	0	0	0	0	1	1	3	0
Paracoccus_aminovorans	18	0	0	0	0	0	0	0	0
Paracoccus_denitrificans	2	0	0	0	0	0	0	0	0
Paracoccus_haeundaensis	4	0	0	0	0	0	0	0	0
Paracoccus_marcusii	21	0	0	0	0	0	0	0	0
Paracoccus_pantotrophus	5	0	0	0	0	0	0	0	0
Paracoccus_sp._05503	56	0	0	0	0	1	0	3	0
Paracoccus_yeei	353	0	4	0	1	2	0	2	0
Parvimonas_micra	0	0	0	6	0	0	0	0	0
Peptoniphilus_harei	0	0	0	0	0	0	0	1	0
Phascolarctobacterium_faecium	0	0	0	0	0	0	2	0	0
Piscirickettsia_salmonis	0	0	0	8	0	1	1	0	0
Porphyromonas_gingivalis	0	1	0	2	0	0	0	0	0
Prevotella_copri	0	0	0	0	0	0	6	0	0
Prevotella_denticola	0	4	0	0	0	0	0	0	0
Prevotella_intermedia	0	0	0	3	0	1	0	0	0
Prevotella_jejuni	0	0	0	1	0	0	0	0	0
Prevotella_melaninogenica	0	0	2	44	3	2	0	0	3
Prevotella_nigrescens	0	1	0	1	1	1	0	0	0
Prevotella_oris	0	0	0	1	0	0	0	0	0
Propionibacterium_freudenreichii	0	0	0	0	0	0	2	0	0
Propionibacterium_propionicum	0	0	0	0	0	0	0	0	1
Providencia_rettgeri	0	0	0	0	0	0	3	0	11
Pseudomonas_aeruginosa	0	2	2	0	0	0	0	1	0
Pseudomonas_alcaligenes	0	0	0	0	3	0	1	0	0
Pseudomonas_azotoformans	0	0	0	0	0	0	0	1	0
Pseudomonas_lundensis	0	0	0	0	0	0	0	1	0
Pseudomonas_mandelii	0	0	0	0	0	0	0	5	0
Pseudomonas_mendocina	0	0	1	0	0	0	0	0	0
Pseudomonas_migulae	0	0	0	0	0	0	1	0	0
Pseudomonas_monteilii	0	0	0	0	0	0	0	6	0
Pseudomonas_plecoglossicida	0	0	0	0	0	0	0	25	0
Pseudomonas_putida	0	3	0	1	1	12	3	157	3
Pseudomonas_rhodesiae	0	0	0	0	0	2	0	0	0
Pseudomonas_sp._20_BN	0	0	0	1	0	0	0	0	0
Pseudomonas_sp._MRSN12121	0	0	0	0	0	0	0	1	0
Pseudomonas_sp._WM-2	0	0	1	0	0	0	0	0	0
Pseudomonas_stutzeri	5	6	17	1	7	39	7	3	13
Pseudomonas_synxantha	0	0	0	0	0	1	0	0	0
Pseudonocardia_autotrophica	2	0	0	0	0	0	0	0	0
Ralstonia_insidiosa	0	3	5	0	6	0	2	4	0
Ralstonia_mannitolilytica	0	0	0	0	1	0	0	0	0
Rhodobacter_sphaeroides	9	0	0	0	0	0	0	0	0
Rhodococcus_equi	0	0	0	0	0	14	0	0	0
Rickettsia_felis	0	0	0	0	1	4	0	0	0
Roseburia_intestinalis	0	2	0	0	0	0	0	0	0
Roseomonas_mucosa	2	1	0	0	0	0	0	0	0
Rothia_aeria	0	1	1	5	0	0	0	1	0
Rothia_amarae	0	0	1	0	0	0	0	0	0
Ruminococcaceae_bacterium_585-1	0	0	0	0	0	0	3	0	0
Ruminococcus_bicirculans	0	2	0	0	1	0	2	0	0
Shewanella_xiamenensis	0	0	0	0	0	1	0	0	0
Shinella_zoogloeoides	0	0	0	0	0	0	1	0	0
Sphingobacterium_multivorum	0	1	0	0	0	0	0	0	0
Sphingobacterium_spiritivorum	0	0	0	0	0	0	0	1	0
Sphingobium_sp._RSMS	1	0	0	0	0	0	0	0	0
Sphingobium_yanoikuyae	0	0	0	1	0	15	0	1	0
Sphingomonas_melonis	0	0	0	0	0	0	0	1	0
Sphingomonas_paucimobilis	8	0	0	0	0	0	0	0	0
Sphingomonas_sp._TY	4	0	0	0	0	0	0	0	0
Staphylococcus_arlettae	0	0	0	0	3	1	0	0	0
Staphylococcus_auricularis	2	11	0	8	5	2	3	5	1
Staphylococcus_cohnii	0	0	0	0	0	2	2	1	0
Staphylococcus_pasteuri	0	0	0	0	0	0	0	1	0
Staphylococcus_saccharolyticus	0	0	1	0	0	0	0	0	0
Stenotrophomonas_acidaminiphila	0	0	0	0	0	3	0	0	0
Stenotrophomonas_maltophilia	1	1	0	2	0	1	0	6	2
Stenotrophomonas_rhizophila	0	3	0	1	0	48	0	1	0
Streptococcus_cristatus	0	0	0	1	0	0	0	0	2
Streptococcus_gordonii	0	1	0	0	0	0	0	3	1
Streptococcus_milleri	0	0	0	0	0	0	0	3	0
Streptococcus_mitis	0	0	0	11	2	0	0	1	2
Streptococcus_mutans	0	0	0	0	0	0	0	0	2
Streptococcus_oralis	0	3	2	1	0	1	0	0	0
Streptococcus_pneumoniae	0	0	0	1	0	0	0	0	0
Streptococcus_sanguinis	0	7	3	19	4	2	1	13	6
Streptococcus_sp._ChDC_B345	0	0	0	0	0	1	0	0	0
Streptococcus_sp._oral_taxon_061	0	0	0	0	0	0	0	0	1
Streptococcus_thermophilus	4	0	0	2	0	11	1	0	0
Sulfurospirillum_sp._UCH001	0	0	0	0	0	0	2	0	0
Tepidimonas_taiwanensis	0	0	0	0	1	0	0	0	0
Terribacillus_goriensis	0	0	0	0	0	0	0	0	1
Thermus_thermophilus	0	0	0	0	0	1	0	0	0
Tsukamurella_tyrosinosolvens	0	0	0	0	0	1	0	2	0
Variovorax_paradoxus	2	0	1	0	0	1	0	0	5
Veillonella_parvula	0	0	0	12	1	3	0	0	2
Xanthomonas_campestris	0	0	0	2	0	0	0	0	0
